# Supplementary material for: Epidemiology, Diagnosis and Management of Penile Cancer: Results from the Spanish National Registry of Penile Cancer
Source: Cancers (Basel). 2023 Jan 19;15(3):616. doi: 10.3390/cancers15030616 (PMC9913503; doi:10.3390/cancers15030616)
Supplement: Supplementary file 1 [file cancers-15-00616-s001.zip]

Archive with 1 entries (1 files):
- cancers-2147378-supplementary.pdf
